# Supplementary material for: Clinical Characteristics, Management, and 30-Day Mortality Predictors in an 18-Year Pediatric Candidemia Cohort
Source: J Fungi (Basel). 2026 Jun 17;12(6):445. doi: 10.3390/jof12060445 (PMC13301751; doi:10.3390/jof12060445)
Supplement: Supplementary file 1 [file jof-12-00445-s001.zip]

Archive with 1 entries (1 files):
- jof-4348097-supplementary.pdf
